# Supplementary material for: Mammal community composition and season determine the abundance of questing ticks in mountainous forests of central Japan
Source: Int J Parasitol Parasites Wildl. 2025 Jul 21;28:101120. doi: 10.1016/j.ijppaw.2025.101120 (PMC12312105; doi:10.1016/j.ijppaw.2025.101120)
Supplement: Multimedia component 2 [file mmc2.xlsx]

## Sheet: Sheet 1
Table S1 The number of photographed mammals by each year
Species	Year	Month	Photo
Capricornis crispus	2021	4	12
Capricornis crispus	2021	5	39
Capricornis crispus	2021	6	17
Capricornis crispus	2021	7	8
Capricornis crispus	2021	8	6
Capricornis crispus	2021	9	9
Capricornis crispus	2021	10	13
Capricornis crispus	2021	11	8
Capricornis crispus	2021	12	8
Capricornis crispus	2022	1	8
Capricornis crispus	2022	2	4
Capricornis crispus	2022	3	2
Capricornis crispus	2022	4	11
Capricornis crispus	2022	5	11
Capricornis crispus	2022	6	7
Capricornis crispus	2022	7	11
Capricornis crispus	2022	8	20
Capricornis crispus	2022	9	2
Capricornis crispus	2022	10	1
Capricornis crispus	2022	11	1
Capricornis crispus	2022	12	2
Cervus nippon	2021	4	23
Cervus nippon	2021	5	153
Cervus nippon	2021	6	230
Cervus nippon	2021	7	157
Cervus nippon	2021	8	114
Cervus nippon	2021	9	140
Cervus nippon	2021	10	165
Cervus nippon	2021	11	76
Cervus nippon	2021	12	74
Cervus nippon	2022	1	223
Cervus nippon	2022	2	162
Cervus nippon	2022	3	116
Cervus nippon	2022	4	21
Cervus nippon	2022	5	70
Cervus nippon	2022	6	135
Cervus nippon	2022	7	147
Cervus nippon	2022	8	84
Cervus nippon	2022	9	105
Cervus nippon	2022	10	120
Cervus nippon	2022	11	60
Cervus nippon	2022	12	15
Lepus brachyurus	2021	4	1
Lepus brachyurus	2021	5	4
Lepus brachyurus	2021	6	1
Lepus brachyurus	2021	7	0
Lepus brachyurus	2021	8	0
Lepus brachyurus	2021	9	0
Lepus brachyurus	2021	10	0
Lepus brachyurus	2021	11	1
Lepus brachyurus	2021	12	0
Lepus brachyurus	2022	1	16
Lepus brachyurus	2022	2	6
Lepus brachyurus	2022	3	5
Lepus brachyurus	2022	4	0
Lepus brachyurus	2022	5	1
Lepus brachyurus	2022	6	1
Lepus brachyurus	2022	7	0
Lepus brachyurus	2022	8	0
Lepus brachyurus	2022	9	2
Lepus brachyurus	2022	10	2
Lepus brachyurus	2022	11	0
Lepus brachyurus	2022	12	0
Macaca fuscata	2021	4	6
Macaca fuscata	2021	5	12
Macaca fuscata	2021	6	0
Macaca fuscata	2021	7	3
Macaca fuscata	2021	8	6
Macaca fuscata	2021	9	19
Macaca fuscata	2021	10	14
Macaca fuscata	2021	11	13
Macaca fuscata	2021	12	2
Macaca fuscata	2022	1	1
Macaca fuscata	2022	2	1
Macaca fuscata	2022	3	0
Macaca fuscata	2022	4	7
Macaca fuscata	2022	5	3
Macaca fuscata	2022	6	2
Macaca fuscata	2022	7	4
Macaca fuscata	2022	8	11
Macaca fuscata	2022	9	18
Macaca fuscata	2022	10	12
Macaca fuscata	2022	11	14
Macaca fuscata	2022	12	1
Martes melampus	2021	4	0
Martes melampus	2021	5	4
Martes melampus	2021	6	8
Martes melampus	2021	7	3
Martes melampus	2021	8	2
Martes melampus	2021	9	1
Martes melampus	2021	10	1
Martes melampus	2021	11	1
Martes melampus	2021	12	0
Martes melampus	2022	1	5
Martes melampus	2022	2	5
Martes melampus	2022	3	7
Martes melampus	2022	4	0
Martes melampus	2022	5	1
Martes melampus	2022	6	0
Martes melampus	2022	7	2
Martes melampus	2022	8	0
Martes melampus	2022	9	4
Martes melampus	2022	10	7
Martes melampus	2022	11	2
Martes melampus	2022	12	0
Meles anakuma	2021	4	0
Meles anakuma	2021	5	0
Meles anakuma	2021	6	1
Meles anakuma	2021	7	0
Meles anakuma	2021	8	0
Meles anakuma	2021	9	0
Meles anakuma	2021	10	1
Meles anakuma	2021	11	0
Meles anakuma	2021	12	0
Meles anakuma	2022	1	0
Meles anakuma	2022	2	0
Meles anakuma	2022	3	0
Meles anakuma	2022	4	0
Meles anakuma	2022	5	0
Meles anakuma	2022	6	0
Meles anakuma	2022	7	0
Meles anakuma	2022	8	1
Meles anakuma	2022	9	1
Meles anakuma	2022	10	0
Meles anakuma	2022	11	0
Meles anakuma	2022	12	0
Muridae spp	2021	4	1
Muridae spp	2021	5	16
Muridae spp	2021	6	12
Muridae spp	2021	7	1
Muridae spp	2021	8	4
Muridae spp	2021	9	4
Muridae spp	2021	10	2
Muridae spp	2021	11	3
Muridae spp	2021	12	17
Muridae spp	2022	1	5
Muridae spp	2022	2	0
Muridae spp	2022	3	3
Muridae spp	2022	4	0
Muridae spp	2022	5	1
Muridae spp	2022	6	5
Muridae spp	2022	7	13
Muridae spp	2022	8	3
Muridae spp	2022	9	6
Muridae spp	2022	10	14
Muridae spp	2022	11	12
Muridae spp	2022	12	1
Mustela itatsi	2021	4	0
Mustela itatsi	2021	5	0
Mustela itatsi	2021	6	1
Mustela itatsi	2021	7	0
Mustela itatsi	2021	8	0
Mustela itatsi	2021	9	2
Mustela itatsi	2021	10	0
Mustela itatsi	2021	11	0
Mustela itatsi	2021	12	0
Mustela itatsi	2022	1	0
Mustela itatsi	2022	2	0
Mustela itatsi	2022	3	0
Mustela itatsi	2022	4	0
Mustela itatsi	2022	5	0
Mustela itatsi	2022	6	0
Mustela itatsi	2022	7	0
Mustela itatsi	2022	8	0
Mustela itatsi	2022	9	0
Mustela itatsi	2022	10	0
Mustela itatsi	2022	11	0
Mustela itatsi	2022	12	0
Nyctereutes viverrinus	2021	4	0
Nyctereutes viverrinus	2021	5	2
Nyctereutes viverrinus	2021	6	2
Nyctereutes viverrinus	2021	7	1
Nyctereutes viverrinus	2021	8	0
Nyctereutes viverrinus	2021	9	1
Nyctereutes viverrinus	2021	10	0
Nyctereutes viverrinus	2021	11	1
Nyctereutes viverrinus	2021	12	0
Nyctereutes viverrinus	2022	1	0
Nyctereutes viverrinus	2022	2	1
Nyctereutes viverrinus	2022	3	3
Nyctereutes viverrinus	2022	4	0
Nyctereutes viverrinus	2022	5	0
Nyctereutes viverrinus	2022	6	1
Nyctereutes viverrinus	2022	7	0
Nyctereutes viverrinus	2022	8	0
Nyctereutes viverrinus	2022	9	1
Nyctereutes viverrinus	2022	10	0
Nyctereutes viverrinus	2022	11	1
Nyctereutes viverrinus	2022	12	1
Paguma larvata	2021	4	0
Paguma larvata	2021	5	0
Paguma larvata	2021	6	1
Paguma larvata	2021	7	1
Paguma larvata	2021	8	0
Paguma larvata	2021	9	1
Paguma larvata	2021	10	0
Paguma larvata	2021	11	0
Paguma larvata	2021	12	0
Paguma larvata	2022	1	0
Paguma larvata	2022	2	0
Paguma larvata	2022	3	0
Paguma larvata	2022	4	0
Paguma larvata	2022	5	0
Paguma larvata	2022	6	3
Paguma larvata	2022	7	1
Paguma larvata	2022	8	0
Paguma larvata	2022	9	0
Paguma larvata	2022	10	1
Paguma larvata	2022	11	1
Paguma larvata	2022	12	0
Sciurus lis	2021	4	0
Sciurus lis	2021	5	1
Sciurus lis	2021	6	2
Sciurus lis	2021	7	0
Sciurus lis	2021	8	0
Sciurus lis	2021	9	0
Sciurus lis	2021	10	0
Sciurus lis	2021	11	3
Sciurus lis	2021	12	3
Sciurus lis	2022	1	4
Sciurus lis	2022	2	2
Sciurus lis	2022	3	1
Sciurus lis	2022	4	0
Sciurus lis	2022	5	0
Sciurus lis	2022	6	0
Sciurus lis	2022	7	0
Sciurus lis	2022	8	2
Sciurus lis	2022	9	8
Sciurus lis	2022	10	2
Sciurus lis	2022	11	4
Sciurus lis	2022	12	2
Sus scrofa	2021	4	0
Sus scrofa	2021	5	1
Sus scrofa	2021	6	4
Sus scrofa	2021	7	2
Sus scrofa	2021	8	1
Sus scrofa	2021	9	5
Sus scrofa	2021	10	6
Sus scrofa	2021	11	1
Sus scrofa	2021	12	1
Sus scrofa	2022	1	0
Sus scrofa	2022	2	1
Sus scrofa	2022	3	13
Sus scrofa	2022	4	3
Sus scrofa	2022	5	2
Sus scrofa	2022	6	2
Sus scrofa	2022	7	0
Sus scrofa	2022	8	4
Sus scrofa	2022	9	2
Sus scrofa	2022	10	3
Sus scrofa	2022	11	3
Sus scrofa	2022	12	4
Ursus thibetanus	2021	4	0
Ursus thibetanus	2021	5	0
Ursus thibetanus	2021	6	1
Ursus thibetanus	2021	7	2
Ursus thibetanus	2021	8	0
Ursus thibetanus	2021	9	2
Ursus thibetanus	2021	10	1
Ursus thibetanus	2021	11	1
Ursus thibetanus	2021	12	0
Ursus thibetanus	2022	1	0
Ursus thibetanus	2022	2	0
Ursus thibetanus	2022	3	0
Ursus thibetanus	2022	4	0
Ursus thibetanus	2022	5	2
Ursus thibetanus	2022	6	1
Ursus thibetanus	2022	7	2
Ursus thibetanus	2022	8	6
Ursus thibetanus	2022	9	4
Ursus thibetanus	2022	10	3
Ursus thibetanus	2022	11	2
Ursus thibetanus	2022	12	1
Vulpes vulpes	2021	4	0
Vulpes vulpes	2021	5	0
Vulpes vulpes	2021	6	1
Vulpes vulpes	2021	7	4
Vulpes vulpes	2021	8	6
Vulpes vulpes	2021	9	2
Vulpes vulpes	2021	10	1
Vulpes vulpes	2021	11	0
Vulpes vulpes	2021	12	1
Vulpes vulpes	2022	1	0
Vulpes vulpes	2022	2	2
Vulpes vulpes	2022	3	5
Vulpes vulpes	2022	4	2
Vulpes vulpes	2022	5	0
Vulpes vulpes	2022	6	5
Vulpes vulpes	2022	7	18
Vulpes vulpes	2022	8	3
Vulpes vulpes	2022	9	2
Vulpes vulpes	2022	10	1
Vulpes vulpes	2022	11	0
Vulpes vulpes	2022	12	1
