# Supplementary material for: Mammal community composition and season determine the abundance of questing ticks in mountainous forests of central Japan
Source: Int J Parasitol Parasites Wildl. 2025 Jul 21;28:101120. doi: 10.1016/j.ijppaw.2025.101120 (PMC12312105; doi:10.1016/j.ijppaw.2025.101120)
Supplement: Multimedia component 3 [file mmc3.xlsx]

## Sheet: Sheet 1
Stage
